# Supplementary material for: Loss of bone morphogenetic protein-binding endothelial regulator causes insulin resistance
Source: Nat Commun. 2021 Mar 26;12:1927. doi: 10.1038/s41467-021-22130-2 (PMC7997910; doi:10.1038/s41467-021-22130-2)
Supplement: Supplementary file 4 — Source Data [file 41467_2021_22130_MOESM4_ESM.xlsx]

## Sheet: Fig 1
Fig 1b
BMPER level		Plasma		Liver		GM		WAT
(fold changes)		WT	iKO	WT	iKO	WT	iKO	WT	iKO
		0.490422	0.188686	1.28751	0.134617	0.868878	0.213951	1.01833	0.0976897
		1.1249	0.277888	1.36676	0.128109	0.937506	0.10964	1.00354	0.0596365
		1.22345	0.164939	0.73492	0.0708852	0.864146	0.151075	1.07045	0.061542
		1.16123	0.191584	0.61081	0.0806262	1.32947	0.0455918	0.907674	0.0422783
Figure 1c
	Insulin (ng/ml)	WT	iKO
		1.521	3.283
		1.153	1.775
		1.405	2.906
		1.318	2.906
		1.708	2.314
		0.765	3.41
			3.017
Figure 1d
	Glucose (mg/dl)	WT	iKO
		125.902	141.927
		130.979	142.245
		130.503	143.831
		156.445	150.575
		143.911	143.355
		146.132	161.047
			166.679
Figure 1e
	HOMA-IR	WT	iKO
		11.4946	27.9683
		9.06488	15.1553
		11.006	25.0888
		12.3768	26.265
		14.754	19.9116
		6.71022	32.9637
			30.1847
Figure 1f
	GTT
	Time	WT							iKO
	0	174	191	139	201	184	178	157	151	189	185	204	168	139	164	173	215
	15	458	450	355	393	371	334	349	366	390	410	421	416	417	378	409	465
	30	371	458	303	344	324	250	273	378	431	402	416	427	261	329	447	493
	60	291	315	190	303	279	204	214	374	382	300	364	523	166	225	304	417
	120	199	170	152	168	192	203	204	254	253	204	228	329	186	224	247	278
Figure 1g
	ITT
	Time	WT					iKO
	0	100	100	100	100	100	100	100	100	100	100
	15	70.4225	70.1987	51.1905	82.8571	59.2593	87.5	82.8358	58.209	99.4083	68.0982
	30	46.4789	49.6689	46.4286	60.7143	48.1482	84.375	67.1642	52.2388	59.1716	63.8037
	60	26.7606	45.6954	31.5476	46.4286	46.6667	77.3438	74.6269	46.2687	74.5562	66.8712
	120	30.9859	36.4238	36.3095	59.2857	65.9259	75.7812	59.7015	44.7761	69.2308	77.3006
Figure 1h
	GIR	WT	iKO
		22.8311	6.31313
		22.9779	5.98659
		18.8734	14.1243
		24.1752	7.21501
		23.3645	12.219
		26.57	13.1328
		26.566	11.3636
Figure 1i
	GDR	WT	iKO
		23.3172	17.2418
		23.9266	12.2509
		25.5792	20.6786
		28.272	20.1569
		26.0466	12.7051
		28.6503	19.8191
		29.2639	18.1068
Figure 1j
	HGP		WT							iKO
		Basal	7.03352	9.76267	10.2738	10.2351	10.91	9.036	9.17053	7.06953	15.631	8.14825	16.3456	11.4643	11.2783	10.6357
		Clamp	0.48611	0.94865	6.70575	4.09679	2.68217	2.08027	2.69795	5.02282	5.93777	14.692	6.03261	5.49005	6.68636	6.74317
Figure 1k
	GM			BAT			Heart			WAT
	WT	iKO		WT	iKO		WT	iKO		WT	iKO
	27.1168	24.9099		74.3792	13.4857		172.566	15.4617		5.74084	17.5636
	37.8107	21.9248		88.2152	24.125		215.19	22.9488		22.7714	4.65147
	20.8159	26.933		31.2728	28.5268		176.404	38.5039		1.90561	1.95639
	31.8798	10.3696		76.5047	25.9378		247.857	18.3378		5.89481	5.64919
	15.4007	21.095		46.3801	27.2879		97.9536	12.6314		1.53266	5.42091
	35.4622	15.1329		70.8516	28.7249		169.983	46.2466		8.47001	6.33113
	30.1609	21.2475		58.838	25.7021		198.721	42.5683		12.0543	5.80439
Figure 1l

## Sheet: Fig 2
Figure 2a
BW
	eWT	eKO
	30.3	35.6
	35.2	32.8
	37.8	35.2
	39	36.1
	32.6	35.7
	32.1	31.5
	30.2	36.6
	39.5	33.9
	33	32.6
		32.5
Figure 2b
Glucose
	eWT	eKO
	156	148
	168	179
	186	206
	169	233
	160	192
Figure 2c
Insulin
	eWT	eKO
	0.455	1.479
	0.561	2.902
	1.223	3.032
	1.349	3.963
	1.689	1.112
Figure 2d
HOMA-IR
	eWT	eKO
	4.26055	13.1389
	5.65721	31.1803
	13.6543	37.4909
	13.6845	55.4255
	16.2211	12.8155
Figure 2e
Insulin
	eWT	eKO
	2.354	9.536
	3.256	6.503
	4.893	7.095
	2.394	10.284
	3.402	14.953
Figure 2f
GTT
	Time	eWT					eKO
	0	124	86	130	123	107	122	159	171	123	160
	15	241	237	325	229	207	385	338	344	348	323
	30	271	241	279	247	197	336	350	329	357	288
	60	204	167	190	182	142	220	442	312	283	188
	120	115	107	110	130	112	124	222	152	159	117
Figure 2g
ITT
	Time	eWT					eKO
	0	100	100	100	100	100	100	100	100	100	100
	15	59.542	70.0787	54.0741	68.8525	62.6168	70.7317	59.2	72.1804	72.8814	72.8815
	30	46.5649	49.6063	41.4815	45.082	51.4019	63.4146	44.8	60.9023	65.2542	65.2543
	60	45.0382	48.0315	54.0741	43.4426	60.7477	64.2276	54.4	64.6616	47.4576	64.4068
	120	50.3817	64.5669	80	51.6393	68.2243	72.3577	68	66.1654	66.1017	74.5763

## Sheet: Fig 3
	Figure 3a										Figure 3b
													Ctrl	Patient
											BMPER plasma level		94.7367	43.4608
											(percent change)		75.5545	57.7097
													118.889	29.1236
													62.2955	25.4081
													120.689	93.2479
													129.073	76.4785
													104.936	35.8255
													87.404	36.0796
													89.4367	46.4969
													95.5346	67.3316
													121.451	58.9469
	Figure 3c										Figure 3d
													Insulin (uU/mL)	BMPER
		BW (kg)	BMPER										8.7	43.4608
		88.4501	43.4608										11.32	57.7097
		134.263	57.7097										20.1	29.1236
		104.326	29.1236										17.19	25.4081
		104.326	25.4081										13.62	93.2479
		74.3888	93.2479										44.92	76.4785
		105.233	76.4785										16.3	35.8255
		94.3467	35.8255										36.15	36.0796
		138.798	36.0796										22.16	46.4969
		108.862	46.4969										22.59	67.3316
		101.604	67.3316										6.5	58.9469
		81.6462	94.7367										12.99	94.7367
		72.5744	75.5545										10.76	75.5545
		66.2241	118.889										3.15	118.889
		73.4816	62.2955										5.63	62.2955
		53.5236	120.689										2.48	120.689
		64.4098	129.073										9.24	129.073
		78.0175	104.936										4.78	104.936
		86.1821	89.4367										5.96	89.4367
		86.1821	87.404										7.25	87.404
		92.986	95.5346										6.51	95.5346
													12.06	121.451
	Figure 3e										Figure 3f
		TG (mg/dL)	BMPER										Glucose (mg/dL)	BMPER, 55 kDa
		97	43.4608										103	43.4608
		103	57.7097										103	57.7097
		161	29.1236										113	29.1236
		238	25.4081										78	25.4081
		137	93.2479										162	93.2479
		88	76.4785										101	76.4785
		365	35.8255										97	35.8255
		193	36.0796										88	36.0796
		290	46.4969										142	46.4969
		560	67.3316										160	67.3316
		159	58.9469										83	58.9469
		86	94.7367										88	94.7367
		109	75.5545										103	75.5545
		96	118.889										89	118.889
		53	62.2955										91	62.2955
		53	120.689										82	120.689
		76	129.073										81	129.073
		63	104.936										98	104.936
		169	89.4367										94	89.4367
		80	87.404										96	87.404
		79	95.5346										100	95.5346
		116	121.451										89	121.451
	Figure 3g										Figure 3h
											BMPER plasma level		CC	HFD
											(percent change)		99.8499	61.4307
													68.2341	53.2266
													94.4472	14.6073
													164.282	20.4102
													67.0335	31.0155
													61.2306	38.2191
													93.6468	17.2086
													151.276	20.01

## Sheet: Fig 4
Figure 4a
Figure 4b
Figure 4c

## Sheet: Fig 5
Figure 5a
Figure 5b
Figure 5c
	BMPER			NPC1				DAPI
Figure 5d
Figure 5e
		Ctrl shRNA			NPC1 shRNA
	Ctrl	1	1	1	0.826491	1.09418	0.996913
	Ins	4.19294	4.14168	5.5202	4.39543	3.05188	4.96134
	BMPER	3.04624	3.4728	5.04373	0.794014	0.868035	0.946271
Figure 5f
Figure 5g
	Ctrl shRNA	NPC1 shRNA
	1	0.155906
	1	0.157658
	1	0.208579
Figure 5h
Figure 5i
Internalized BMPER
	BMPER	BMPER+CPM	BMPER+MCD
	1.23704	0.0589886	0.849419
	1.3057	0.0542086	1.29664
	0.457263	0.0976186	0.308744
Figure 5j
Figure 5k
		Ctrl			CPM
	Ctrl	1	1	1	0.778769	0.807262	1.08609
	BMPER	5.2324	3.4517	5.45406	0.815678	0.824606	1.06496

## Sheet: Fig 6
Figure 6a
BMPER level (fold change)
		AAV-GFP			AAV-BMPER
	CC	1	1	1	3.66338	2.39552	1.94588
	HFD	0.248987	0.302763	0.230154	1.36957	1.10987	0.92401
Figure 6b
Insulin
	AAV-GFP								AAV-BMPER
CC	0.377	0.295	0.47	0.406	0.274	0.244	0.345		0.127	0.022	0.077	0.061	0.039	0.067	0.026	0.052
HFD	4.775	5.17	5.032	5.842	3.989	3.767	4.587	4.327	3.248	4.926	2.624	2.662	3.489	3.447	3.876	3.709
Figure 6c
Glucose
	AAV-GFP							AAV-BMPER
CC	84.7439	120.999	110.686	80.1425	57.6119	120.999	126.552	67.6872	84.2679	61.3405	39.6825	55.3112	56.0252
HFD	137.5	124.569	148.369	108.615	127.663	123.776	106.957	100.293	93.7879	101.007	117.746	95.6919	100.055	120.999
Figure 6d
GTT
	HFD; AAV-GFP								HFD; AAV-BMPER
0	86	85	163	122	118	133	107		74	101	115	116	109	71	102	101
15	303	324	323	326	344	366	284		280	289	302	270	264	225	267	268
30	332	365	360	307	386	375	329		301	295	327	324	319	288	296	287
60	245	268	263	260	275	247	245		188	179	225	206	225	216	225	227
120	119	121	168	135	136	141	120		121	122	131	120	123	116	123	102
ITT
	HFD; AAV-GFP								HFD; AAV-BMPER
0	100	100	100	100	100	100	100	100	100	100	100	100	100	100	100	100
15	69.3878	65.8915	71.7742	69.4915	75.8621	68.6131	68.4685	73.2394	57.5758	58.1081	56.25	54.1096	56.4516	54.8387	52.9801	57.7381
30	82.3529	46.5116	50.8065	59.322	57.7586	40.8759	64.8649	50	41.6667	40.5405	45.3125	46.5753	39.5161	40.6452	30.4636	29.7619
60	108.929	50.3876	53.2258	53.3898	48.2759	45.2555	62.1622	48.5915	43.9394	41.2162	42.9688	47.9452	41.9355	41.2903	37.0861	38.6905
120	129.508	72.8682	70.1613	69.4915	66.3793	60.5839	77.4775	66.9014	53.0303	48.6486	61.7188	58.9041	63.7097	52.9032	58.9404	52.381
Figure 6e
BMPER level (fold change)
C57BL	db/db	db/db; AAV-BMPER
1	0.240573	1.02685
1	0.325974	0.806555
1	0.460395	1.61344
Figure 6f
Insulin
db/db- AAV-ctrl					db/db-AAV-Bmper
8.912	7.927	7.809	8.089	8.534	1.372	1.955	1.477	2.147	1.828
Figure 6g
db/db- AAV-ctrl					db/db-AAV-Bmper
282.903	346.766	227.131	453.469	271.399	206.029	165.886	175.803	155.176	185.719
Figure 6h
GTT
Time	db/db- AAV-ctrl							db/db-AAV-Bmper
0	140	164	186	133	148			84	101	131	87	82	104	101
15	469	413	600	423	395			364	362	416	309	328	310	334
30	600	488	600	490	500			484	488	500	387	448	446	419
60	424	423	500	361	426			412	416	398	404	431	405	399
120	142	167	198	125	133			166	158	134	123	162	157	146
ITT
Time	db/db + AAV-GFP						db/db + AAV-BMPER
0	100	100	100	100	100		100	100	100	100	100	100
15	79.6296	77.2358	79.1165	83.5294	108.333		75.3012	77.2487	57.3034	85	63.5922	82.0988
30	89.5062	94.3089	66.0643	82.3529	92.4242		60.8434	62.4339	50.5618	65	44.6602	55.5556
60	75.9259	151.22	32.3293	49.4118	128.788		95.7831	60.3175	65.7303	55.7143	39.8058	77.7778
120	82.0988	155.285	49.1968	85.2941	150		89.759	68.7831	62.9213	78.5714	40.7767	82.716
Figure 6i
Urinary glucose
	db/db- AAV-ctrl					db/db-AAV-Bmper
	2043.07	1613.72	2003.96	1993.17	1945.25	150.575	73.304	231.177	454.025	130.503
Figure 6j
Urinary albumin
	db/db + AAV-GFP					db/db-AAV-Bmper
	317.417	404.072	372.403	833.119	466.688	101.48	79.6872	159.425	69.5059	40.0459
Figure 6k
Urine volume
	db/db + AAV-GFP					db/db-AAV-Bmper
	8	9.1	9.3	18.5	10.1	4.8	4.7	6.8	3.4	4.3
Figure 6i
GTT
Time	IR CRE--AAV-Ctrl					IR- Cre+AAV-Ctrl					IR-Cre--AAV-Bmper					IR-Cre+-AAV-Bmper
0	81	67	91	75		78	80	84	60		81	67	78	74		74	75	77	66	92
15	180	175	189	196		204	219	286	258		160	163	156	186		228	202	240	224	205
30	227	202	201	238		295	286	275	298		206	208	187	223		309	293	299	286	257
60	122	115	157	153		157	148	151	196		105	144	126	185		178	149	140	179	168
120	79	70	89	79		86	97	78	81		78	68	77	80		90	80	86	83	87
ITT
Time	IR CRE--AAV-Ctrl					IR- Cre+AAV-Ctrl					IR-Cre--AAV-Bmper					IR-Cre+-AAV-Bmper
0	100	100	100	100		100	100	100	100		100	100	100	100		100	100	100	100	100
15	69.7674	75.9398	77.7778	67.6923		91.9118	100	91.129	97.2028		74.4526	48.0769	48.2759	63.6364		98.6301	92.6174	84.6154	89.6552	75
30	50.3876	54.1353	54.1667	38.4615		72.0588	86.7925	78.2258	90.2098		56.9343	38.4615	36.5517	50		89.0411	70.4698	82.0513	74.4828	59.8485
60	43.4109	37.594	64.5833	33.0769		69.1176	84.9057	79.8387	97.9021		43.7956	55.7692	49.6552	54.5455		101.37	71.1409	100.855	65.5172	67.4242
120	82.9457	78.1955	72.9167	71.5385		66.1765	82.0755	96.7742	89.5105		64.2336	77.5641	81.3793	64.2857		85.6164	93.2886	106.838	80	79.5455

## Sheet: Fig 7
Figure 7a
CC	HFD	HFD+BMPER
33.8	43.5	30.6
28.5	47.6	40
37.9	49.8	38.7
31.5	34.6	37.5
	32.8	39.5
Figure 7b
CC	HFD	HFD-Bmper
0.362	3.674	1.97
0.362	4.411	1.584
0.41	4.185	1.988
0.529	3.606	0.434
0.957	3.081	0.553
Figure 7c
CC	Saline	BMPER
127	93	95
130	102	125
123	121	82
107	127	105
86	79	88
Figure 7d
GTT
Time	Ctrl					Bmper
0	93	102	121	127	79	95	125	82	105	88
15	351	348	326	363	293	221	239	227	288	280
30	380	375	339	297	308	288	296	261	278	268
60	247	286	262	248	240	239	258	248	196	187
120	120	141	137	135	102	134	96	111	136	121
Figure 7e
ITT
Time	Ctrl					Bmper
0	100	100	100	100	100	100	100	100	100	100
15	77	81	89	84	88	73	83	83	71	82
30	72	74	82	74	70	61	58	64	62	65
60	74	78	97	75	89	80	78	75	73	88
120	93	93	102	84	98	81	98	94	87	90

## Sheet: Fig. S1
Liver
pIRS1/IRS1	WT			iKO
Ctrl	1	1	1	1.85744	1.89633	2.07689
Ins	5.20649	4.62399	5.37652	3.77587	2.70296	3.43132
pAKT/AKT	WT			iKO
Ctrl	1	1	1	1.24303	1.07751	1.11515
Ins	4.03785	3.46278	2.78971	2.70862	2.09966	1.90574
GM
pIRS1/IRS1	WT			iKO
Ctrl	1	1	1	0.82622	0.50198	1.15662
Ins	2.06619	2.04109	2.94071	1.44305	1.02024	1.63098
pAKT/AKT	WT			iKO
Ctrl	1	1	1	0.5363	0.676553	1.02325
Ins	3.13915	2.59691	2.12495	0.850202	1.31793	1.72517
BAT
pIRS1/IRS1	WT			iKO
Ctrl	1	1	1	0.98225	0.88476	1.0931
Ins	3.10468	2.61453	3.50825	1.99415	1.75499	1.67829
pAKT/AKT	WT			iKO
Ctrl	1	1	1	1.13446	0.937506	0.886115
Ins	5.10682	3.90347	3.43883	2.77843	2.53328	2.08161
Heart
pIRS1/IRS1	WT			iKO
Ctrl	1	1	1	0.99871	0.98521	1.17953
Ins	5.02071	4.01986	4.26677	3.12459	2.38584	3.18358
pAKT/AKT	WT			iKO
Ctrl	1	1	1	1.61773	1.25537	1.06878
Ins	5.09579	4.9778	4.05578	3.95815	2.92508	3.34569
WAT
pIRS1/IRS1	WT			iKO
Ctrl	1	1	1	1.29155	1.22168	1.3814
Ins	3.56599	4.91814	3.03238	2.71105	2.58666	2.00073
pAKT/AKT	WT			iKO
Ctrl	1	1	1	1.23611	0.914439	1.0119
Ins	3.56599	4.07409	4.15669	2.2884	2.5027	1.78786

## Sheet: Fig S2
Figure S2a
	WT					iKO
G6Pase	1.30496	0.866938	1.13603	1.00975	0.770571	2.46913	1.00975	1.83274	1.69819	1.62902
PEPCK	1.04536	0.910039	1.03814	1.20916	0.837407	1.68646	2.53854	1.80751	3.25803	2.30377
GK	1.22385	1.18216	1.103	0.807441	0.801863	1.24957	1.174	0.753369	0.665001	0.412204
SREBP1	0.91067	0.584389	1.01748	1.35191	1.24401	0.680657	2.87787	3.85038	1.77154	3.00008
Figure S2b
		WT	iKO
		1.63959	0.854607
		0.544624	0.941696
		0.825496	1.54043
		0.278034	0.83702
		1.39797
Figure S2c
	WT					iKO
IL1b	1.07177	0.602904	1.54757	2.05148	0.428292	0.554785	1.59107	0.959264	0.272942	2.35653
IL6	0.430773	1.01045	1.11342	1.80667	0.306367	0.936272	0.613443	1.38032	0.218141	0.860551
TNFa	0.752623	0.076415	1.28343	0.628507	0.406126	0.194791	1.7411	0.503478	0.309927	1.17284
Figure S2d
	WT							iKO
BMPER	0.600124	0.941696	0.944965	1.40932	0.709562	0.858565	1.1019	0.124424	0.468136	0.357249	0.0902456	0.532185	0.332171	0.726986
BMP2	0.456916	0.920188	1	1.19748	1.30134	1.48452	1.45397	0.933033	0.835088	2.44528	1.54757	0.39685	0.700602	0.294567
BMP4	0.441352	1.23114	1	1.19748	0.655197	0.535887	1.05702	1.20581	0.882703	1.30134	1.21419	0.752623	0.829319	0.993093
BMP6	1.09429	1	0.913832	0.926588	1.02101	0.993093	1.33793	0.566442	0.702222	0.920188	1.42405	0.641713	0.48971	0.697372
BMP7	0.363997	0.987601	1	0.812252	0.920188	0.646176	1.16635	0.587231	0.266462	2.25012	0.712025	1.00696	1.37554	1.47427
BMPR2	0.456916	0.920188	1	0.90125	1.28343	1.61328	1.17284	0.779165	0.795536	0.835088	0.659754	0.702222	1.75321	1.14076

## Sheet: Fig S3
Figure S3a
VO2
		WT					iKO
	Light	71.829	66.8287	69.592	86.7525	76.2908	67.7265	64.2832	78.4656	77.0431	74.3506
	Dark	94.7607	91.3777	90.8739	108.222	89.697	91.8584	82.3333	103.523	113.858	99.9235
Figure S3b
VCO2
		WT					iKO
	Light	60.5479	56.0483	59.9833	74.4097	66.0024	54.9746	54.0753	63.3406	62.8063	63.7951
	Dark	86.2751	79.916	82.9811	99.5319	83.4524	77.2766	72.5221	90.4091	97.38	88.7862
Figure S3c
RER
		WT					iKO
	Light	0.843394	0.838521	0.861234	0.856253	0.864862	0.814229	0.841574	0.807072	0.81554	0.856783
	Dark	0.90723	0.872943	0.913691	0.916021	0.927841	0.841556	0.880364	0.869553	0.849925	0.886378
Figure S3d
Heat
		WT					iKO
	Light	0.0112954	0.0112105	0.0120824	0.0120873	0.0129583	0.0112506	0.0119755	0.0127555	0.01203	0.0114469
	Dark	0.0151568	0.0154684	0.0159814	0.015315	0.0154863	0.0153747	0.0154924	0.0171138	0.0179606	0.0155027
Figure S3e
XTOT
		WT					iKO
	Light	387.088	901.422	738.804	770.603	276.561	238.54	487.17	372.93	1096.93	839.583
	Dark	1622.47	7151.33	4637.9	3477.87	1633.99	3220.92	3998.99	2124.57	7386.64	5390.72
Figure S3f
ZTOT
		WT					iKO
	Light	223.825	87.1609	184.135	137.349	157.322	81.5132	200.358	717.17	707.224	195.022
	Dark	1247.66	1227.96	1600.93	1792.71	967.759	2236.8	2187.2	1093.26	4328.36	1720.38
Figure S3g
Food intake
	WT	iKO
	1.12024	2.21303
	2.64536	3.22197
	2.54099	2.67399
	3.44356	2.85522
	2.01984	6.03748
Figure S3h
Water intake
	WT	iKO
	3.10037	1.9766
	2.73399	7.79474
	2.83713	4.66214
	2.95112	2.60329
	3.23329	4.00935

[truncated: 12 more sheets: Fig S4, Fig. S5, Fig S6, Fig. S7, Fig S8, Fig. S9, Fig. S10, Fig S11, Fig S12, Table 1, Table S1, Table S2]
